# Supplementary material for: In situ cryo-electron tomography reveals filamentous actin within the microtubule lumen
Source: J Cell Biol. 2020 Jun 1;219(9):e201911154. doi: 10.1083/jcb.201911154 (PMC7480112; doi:10.1083/jcb.201911154)
Supplement: Table S1 — shows measured parameters for individual Class I and Class II filaments. [file JCB_201911154_TableS1.xlsx]

## Sheet: Sheet1
		Class I (7)
		Actin	Actin	Actin	MT outer	MT inner
		Crossover	Turn (L)	Turn (R)	diameter	diameter
		299.432	59.4762	49.3382	254.4	165.36
		289.451	59.8863	50.1938	250.16	156.88
		289.451	59.0716	49.6201	267.12	182.32
		310.126	59.0716	50.4856	258.64	169.6
		289.451	59.4762	49.9053	254.4	169.6
		289.451	59.4762	49.9053	250.16	165.36
		299.432	59.0716	50.1938	254.4	169.6
	Sum	2066.79	415.53	349.642	1789.28	1178.72
	Mean	295.256	59.3614	49.9489	255.611	168.389
	S.D.	8.07041	0.307434	0.38575	5.85176	7.62976
	S.E.M.	3.05033	0.116199	0.1458	2.21176	2.88378
		Class II (18)
		Actin	Actin	Actin	MT outer	MT inner
		Crossover	Turn (L)	Turn (R)	diameter	diameter
		271.36	61.5852	49.9053	267.12	173.84
		310.126	61.1515	50.7808	275.6	178.08
		299.432	60.3022	50.7808	275.6	182.32
		310.126	60.7239	49.9053	275.6	173.84
		271.36	60.3022	49.9053	284.08	186.56
		241.209	60.7239	48.5113	267.12	186.56
		299.432	62.0251	49.0594	275.6	186.56
		249.374	61.1515	51.0795	271.36	173.84
		256.931	61.5852	48.7283	273.24	173.88
		256.931	61.8885	49.5832	273.24	169.74
		264.96	62.3435	49.5832	260.82	165.6
		264.96	58.88	49.5832	273.24	173.88
		256.931	60.998	50.1699	273.24	178.02
		264.96	62.3435	49.5832	269.1	182.16
		249.374	60.1328	49.2949	277.38	190.44
		271.36	61.44	50.4856	277.38	194.58
		289.451	61.44	49.6201	279.84	169.6
		310.126	61.1515	51.0795	262.88	165.36
	Sum	4938.4	1100.17	897.639	4912.44	3204.86
	Mean	274.356	61.1205	49.8688	272.913	178.048
	S.D.	22.8466	0.864427	0.750948	5.80502	8.48385
	S.E.M.	5.385	0.203747	0.177	1.36826	1.99966
			Class I			Class II
		Actin	Actin	Actin	Actin	Actin	Actin
		Crossover	Turn (L)	Turn (R)	Crossover	Turn (L)	Turn (R)
	OBS	295.256	59.3614	49.9489	274.356	61.1205	49.8688
	CALC	295	59	49.17	275	61.11	50
	RATIO	1.00087	1.00612	1.01584	0.997657	1.00017	0.997376
	(Obs/Calc)
	All measurements are in Angstroms
